# Supplementary material for: Biosynthesis of Tetrapyrrole Cofactors by Bacterial Community Inhabiting Porphyrine-Containing Shale Rock (Fore-Sudetic Monocline)
Source: Molecules. 2021 Nov 8;26(21):6746. doi: 10.3390/molecules26216746 (PMC8587615; doi:10.3390/molecules26216746)
Supplement: Supplementary file 1 [file molecules-26-06746-s001.zip]

Archive with 4 entries (4 files):
- Supplementary Material Figure S9. Supplementary information of the studied metagenome - rarefaction curves.pdf
- Supplementary Material Table S1. Figure S1-S8. Supplementary information of the studied biosynthetic pathways of tetrapyrrole cofactors.pdf
- Supplementary Material Table S2. Protein-encoding genes detected in the metagenome of bacterial community involved in the biosynthetic pathways under analysis.xlsx
- Supplementary Material Table S3. Proteins detected in the metaproteome of bacterial community involved in the biosynthetic pathways under study.pdf
