# Supplementary material for: Biosynthesis of Tetrapyrrole Cofactors by Bacterial Community Inhabiting Porphyrine-Containing Shale Rock (Fore-Sudetic Monocline)
Source: Molecules. 2021 Nov 8;26(21):6746. doi: 10.3390/molecules26216746 (PMC8587615; doi:10.3390/molecules26216746)
Supplement: Supplementary file 1 [file molecules-26-06746-s001.zip › Supplementary Material Table S2. Protein-encoding genes detected in the metagenome of bacterial community involved in the biosynthetic pathways under analysis.xlsx]

## Sheet: Arkusz1
	Protein-encoding genes detected in the metagenome of bacterial community involved in the biosynthetic pathways under analysis
	Table S2. List of protein-encoding genes detected in the metagenome of bacterial community involved in biosynthetic pathways under study
	PEG	KO number	EC number	Name of enzyme	Length (AA)	E-value	Score	TPM	Domain	Phylum	Class	Order	Family	Genus	Sequence
	Uroporphyrinogen III biosynthesis pathway
	ears	K01885	6.1.1.17	glutamyl-tRNA synthetase [EC:6.1.1.17]	493	2.8e-166	555.5	105.824	Bacteria	Proteobacteria	Gammaproteobacteria	Pseudomonadales	Pseudomonadaceae	Pseudomonas	MTTVRTRIAPSPTGDPHVGTAYIALFNLCFARQHGGQFILRIEDTDQVRSTRESEQQIYDALRWLGIEWDEGPDVGGPHGPYRQSERGEIYKKYSDELVSKGHAFPCFCSSERLDQVRAVQMANKETPRYDGHCMHLDPAEAQRRIAAGESHVIRMKVPSEGVCQVNDMLRGTVEIGWDRMDMQVLMKADGLPTYFLANVVDDHLMGITHVLRGEEWLPSAPKLIKLYEYFGWEQPQLCYMPLLRNPDKSKLSKRKNPTSVTFYERMGFLPQAMLNYLGRMGWSMPDEREKFTLNEMIEHFDINRVSLGGPIFDLEKLSWLNGQWLRELPVEQFAAEVQKWAFNPQYMMQIAPHVQQRVETFSQIAPLAGFFFSGALPLDPALFAHKKLDATQVRQVMQ…
		K01885	6.1.1.17	glutamyl-tRNA synthetase [EC:6.1.1.17]	200	2.1e-30	106.3	26.0085	Bacteria	Proteobacteria	Gammaproteobacteria	Acidiferrobacterales	Acidiferrobacteraceae	Sulfuricaulis	MLWHAFRHADTPKWIKGFMLAVVVYLFSPIDLIPDFLVLLGITDDLVVVTAAMWFLGKVIPEKVKNNLPMEQPDNTKTTHNTTAKPPADEYVESVDATPPVYAHVPMILGSDGARLSKRHGAVSVMQYRDDGYLPEALLNCLARLGWSHGDQEVFSIDEMIKLFDVTNVHSSAAASTPKSCCGSISTILRTAIPGMWRIT
	hemA	K02492	1.2.1.70	glutamyl-tRNA reductase [EC:1.2.1.70]	327	1.4e-121	407.3	43.5642	Bacteria	Proteobacteria	Betaproteobacteria	Burkholderiales	Burkholderiaceae	Limnobacter	MVRHAFRVASGLDSMVLGEAQILGQMKQAARTAEEAGTLGQMLHQLFQRTFSVAKEVRSHTEIGAHSVSMASAAVKLATRIFGDLSKRNVLFIGAGEMIQLCATHFAAQQPKSITIANRSAERAHQLALTHNANVIGLAQVPDQLAKSDIVISCTASTLPLIGLGMVEAACKKRKHEPIFMLDLAVPRDIEAQVSKLDDVFLYTVDDLSQIVQEGREQRAAAVEQAEAIIETQVQGFMRWMSERSLVPTIQEIHQKADDIAQLELEHARKQLAKGIPADDVLQLMAHRIGAKFMHGPMQALHKAPPAEREALLKWLPQLFNIKNTDK
		K02492	1.2.1.70	glutamyl-tRNA reductase [EC:1.2.1.70]	422	1e-158	529.9	69.2084	Bacteria	Proteobacteria	Gammaproteobacteria	Pseudomonadales	Pseudomonadaceae	Pseudomonas	MAFLALGINHKTASVDVRERVAFTPDQMVEALRQLCRVTPTREAAILSTCNRSELYLQQDQVEADAVLAWLANYHRLSLDELKACAYVHVDDQAVRHMMRVASGLDSLVLGEPQILGQMKSAYAVAREAGSVGPLLGRLFQATFSTAKTVRTDTAIGENPVSVAFAAVSLARQIFSNLQRSQALLIGAGETITLVARHLHEQGVKKIVVANRTLERASALAAELGAQAILLADIPDELHNSDIVISSTASQLPILGKGAVEQALKRRKHKPMFMVDIAVPRDIESQVGELDDVYLYTVDDLHEVVAENLKSRQGAAQAAEELVAAGTEDFMQRLRELAAVDVLKAYRQHAERIRDDELSKAQRLLANGGSAEEVLVQLARGLTNKLLHAPSVQLKKLSA…
	hemL	K01845	5.4.3.8	glutamate-1-semialdehyde 2,1-aminomutase [EC:5.4.3.8]	189	1.5e-70	238.4	47.6913	Bacteria	Proteobacteria	Betaproteobacteria	Burkholderiales	Burkholderiaceae	Limnobacter	MNLIKPTREFLNTLRELCTQHGAVLIFDEVMTGFRVGPQGVQGVYGITPDLTTLGKIIGGGMPMGAFGGRKDIMACIAPLGPVYQAGTLSGNPVAVAAGLTTLCLLKQEGFYEKLETQTHKLVEAFNEVANAHGETFCADSIGGMFGIYFSDKVPTSFACGWPGCTSGSGTRFAVFCSTAGRGKFPESR
		K01845	5.4.3.8	glutamate-1-semialdehyde 2,1-aminomutase [EC:5.4.3.8]	145	1.5e-45	155.9	35.8062	Bacteria	Proteobacteria	Gammaproteobacteria	unclassified_Gammaproteobacteria	unclassified_unclassified_Gammaproteobacteria	unclassified Gammaproteobacteria	MDRLTPDGPVFHAGTLSGNPVAMAAGLATLKECMQPGFYSSLAKKARAFMDGLEQQARAAGIPLTTVVVGGMFGFFFTVASQVTSYKQATVCDIEMFRKFFHGMLAEGVYLAPSAYEAGFVSSAHSDADIHATVEAAGRVFARMK
		K01845	5.4.3.8	glutamate-1-semialdehyde 2,1-aminomutase [EC:5.4.3.8]	93	3.2e-34	118.6	14.8304	Bacteria	Proteobacteria	Gammaproteobacteria	Acidiferrobacterales	Acidiferrobacteraceae	Sulfurifustis	MTYQTKNSHEQFTRARLSIAGGVNSAVRAFKQVGGEPVFFARGEGAYLFDVDGNRYIDYVASWGPSILGHAHPAAVKAVCETAATGMSYGARP
		K01845	5.4.3.8	glutamate-1-semialdehyde 2,1-aminomutase [EC:5.4.3.8]	138	2.5e-18	66.1	110.321	Bacteria	Actinobacteria	Actinobacteria	Micrococcales	Microbacteriaceae	Yonghaparkia	MGGVGGTLAGNPVSVAAMRATLEHVLTDEAFAHMIDTATYFTDGVNALFDRYDLPWAINQLGARAEYRFARPYPLNGTQAAEAADGELEDMIHLYLANRGIMLTPFHNMALMAPMTSRADVDAHHRAFEAAIVALVAK
	hemB	K01698	4.2.1.24	porphobilinogen synthase [EC:4.2.1.24]	277	1.3e-140	469.5	33.8484	Bacteria	Proteobacteria	Gammaproteobacteria	Xanthomonadales	Rhodanobacteraceae	Pseudofulvimonas	MERLSIDLLLPVAEECLYLGIPALALFPVIATDLKSLSGKEALNPKGLVPRALAALKSRFPELGIITDVALDPYTSHGQDGLIDDTGYVTNDATVAVLAQQAVVHAQAGADVVAPSDMMDGRVAAIRAALEEAGHIHTRILAYAAKYASSFYGPFRDAVGSAANLGKGDKNTYQMDPANSDEAIWEVGIDLQEGADMVMVKPGMPYLDVIRRIKDTYDAPTFAYQVSGEYAMLKAAVQNGWLDERACALEALLAFKRAGADGVLTYFARDAARWLKP
		K01698	4.2.1.24	porphobilinogen synthase [EC:4.2.1.24]	120	1.8e-34	119.5	48.9647	Bacteria	Proteobacteria	Gammaproteobacteria	Pseudomonadales	Pseudomonadaceae	Pseudomonas	MSFVPASRLFPATRLRRNRRDDFSRRLVRENVLTVDDLILPVFVLDGENRREPVPSMPGVERLSIDLLLEEAEELVALGIPALALFPVTPLEKKSLDAAEAWNPEGIAQRATRALARAFP
		K01698	4.2.1.24	porphobilinogen synthase [EC:4.2.1.24]	223	1.3e-119	400.3	76.2373	Bacteria	Proteobacteria	Gammaproteobacteria	Pseudomonadales	Pseudomonadaceae	Pseudomonas	MRARFPELGIITDVALDPFTTHGQDGILDDNGYVQNDVTVDALVRQALSHAEAGAQVVAPSDMMDGRIQAIREALEVAEHHNVRIMAYSAKYASAYYGPFRDAVGSAANLGKSNKNTYQMDPANGDEALHEVGADLAEGADMVMVKPGLPYLDIVWRVKDAFKAPTFVYQVSGEYAMHMAAIQNGWLSEAVILESLVGFKRAGADGILTYFAKQAAQQLKRGQ
		K01698	4.2.1.24	porphobilinogen synthase [EC:4.2.1.24]	105	1.7e-57	195.4	39.4544	Bacteria	Proteobacteria	Gammaproteobacteria	Acidiferrobacterales	Acidiferrobacteraceae	Sulfuricaulis	MDPANSDEALREVALDLEEGADMVMVKPGLPYLDIVRRVKDEFGVPTFVYQVSGEYAMLMAAAKNGWLDERAGILESLLCIKRAGADAILTYFAERAAGWLSEKD
		K01698	4.2.1.24	porphobilinogen synthase [EC:4.2.1.24]	83	5.3e-43	147.6	37.3407	Bacteria	Proteobacteria	unclassified_Proteobacteria	unclassified_unclassified_Proteobacteria	unclassified_unclassified_unclassified_Proteobacteria	unclassified Proteobacteria	MILVKPGMPCLDIVRRVKDRFGVPTFVYQVSGEYAMLMAAAQNGWLNERAVIMESLLAFKRAGADAILTYFASRVARWLKEGD
		K01698	4.2.1.24	porphobilinogen synthase [EC:4.2.1.24]	82	8.8e-44	150.2	46.1885	Bacteria	Proteobacteria	unclassified_Proteobacteria	unclassified_unclassified_Proteobacteria	unclassified_unclassified_unclassified_Proteobacteria	unclassified Proteobacteria	MVMVKPGMPYLDILWRVKEKFARPTFAYQVSGEYAMIKAAAQNGWLDENAVVLESLLAFKRAGADGILTYFALDAAQLLKQG
		K01698	4.2.1.24	porphobilinogen synthase [EC:4.2.1.24]	149	9.6e-64	216	60.409	Bacteria	Proteobacteria	unclassified_Proteobacteria	unclassified_unclassified_Proteobacteria	unclassified_unclassified_unclassified_Proteobacteria	unclassified Proteobacteria	MLLTDVALDPFTSHGQDGLIDDTGYVLNDETVEVLQMQALVQAQAGVDIVAPSDMMDGRIGAIRETLEANRCIHTSIMAYSAKYASAFYGPFRDAVGSSSNLGKSNKKVYQMNPANSNEALLEVGMDLDEVQTWSWSNRACPTSTFCGA
	HEMC	K01749	2.5.1.61	hydroxymethylbilane synthase [EC:2.5.1.61]	102	1.1e-41	143.4	40.6035	Bacteria	Proteobacteria	Betaproteobacteria	Burkholderiales	Burkholderiaceae	Limnobacter	MTTKGDQILDRSLAKIGGKGLFIKELEYALLEGRADLAVHSGKDIPMDVDPEFRLLGFMTREDPHDAFVSNHYDSLADMPAGAIVGSSSLRRKPRCWLDSRI
	hemD	K13543	2.1.1.107 4.2.1.75	uroporphyrinogen III methyltransferase / synthase [EC:2.1.1.107 4.2.1.75]	487	7.9e-83	279.3	41.4217	Bacteria	Proteobacteria	Betaproteobacteria	Burkholderiales	Burkholderiaceae	Limnobacter	MTHTLVVCKPKLPERYVAQQDDLKRELLQAQHAEVIYFPVFELVPDCLAMTGIQNWLNEQSDRKNRVIVFVSPSVIEIALTHLGAWPGNVYCGVMGKQSAKLAQQMGVPKEKIIAPTGSSDDETEDSDGLARLMGKHFGQGGCDVLVCKGPRGRVEFPKKLQEMEYVVTVLECYDRRVIEQTDSQCDKLLSKADQVVLWITSSETIAVLDQQLKQKSASRLDALRQKATLLTTHPRITAKCVELGYAHVVEIATGIQSVNSWLKSNKKSMDNNNQISASATSKALSAAPSQEQPGNQWLGKAAFFISVVSFVLILLIAFAGKNQIEKTRMAFGERIQKESTTLDLVKEEIGKSGDLTKDLKTRFDLLELAQKEEASQRASLEEVYNSLLASRTEVSLSE…
		K13543	2.1.1.107 4.2.1.75	uroporphyrinogen III methyltransferase / synthase [EC:2.1.1.107 4.2.1.75]	123	1.8e-29	103	36.5377	Bacteria	Proteobacteria	Gammaproteobacteria	Pseudomonadales	Pseudomonadaceae	Pseudomonas	MLILRGEGGRELLAETLRARGVQVDILELYRRYLPDYPAGTLAATLRSERLNGLVVSSGQGLLSLRELAADTWPEMLELPLFVPSPRVAEMARQLGAKRIVDCRGASVAALLAALRETAVTAS
		K13543	2.1.1.107 4.2.1.75	uroporphyrinogen III methyltransferase / synthase [EC:2.1.1.107 4.2.1.75]	96	3.8e-21	75.4	46.708	Bacteria	Proteobacteria	Alphaproteobacteria	Rhizobiales	unclassified_Rhizobiales	unclassified Rhizobiales	MLSNRQEIDLRNTLRLSLLNARISLLSRQATLLKSDLERSSNLLATYFDTKSLQVQRAQTVIAQINDVQLDLVLPELQATTAALRLAVAGQQGERQ
	Siroheme biosynthesis pathway metabolic pathway from L-glutamyl-tRNA formation to uroporphyrinogen III formation, described in uroporphyrinogen III biosynthesis pathway
	cobA	K02303	2.1.1.107	uroporphyrin-III C-methyltransferase [EC:2.1.1.107]	245	3.4e-109	365.8	46.7518	Bacteria	Proteobacteria	Gammaproteobacteria	Pseudomonadales	Pseudomonadaceae	Pseudomonas	MSAKVWLVGAGPGDPELLTLKAVRALGEAQVVMIDDLVNPAVLEHCPNARIIPVGKRGGCRSTPQAFIHRLMLRYARQGKCVVRLKGGDPCIFGRGGEEAEWLSTRGIEVELVNGITAGLAGATQCGISLTQRGVARGVTLVTAHTLDDSSPEWQALAKSGTTLVVYMGVSKLEQVQAGLLEGGLSAGTPVAMIENASLPQQRECRSSLAGMCRDALAFKLKSPAILVIGEVAAQAAFQAVSQSA
		K02496	2.1.1.107	uroporphyrin-III C-methyltransferase [EC:2.1.1.107]	359	2.4e-58	198.2	56.1494	Bacteria	Proteobacteria	Gammaproteobacteria	Pseudomonadales	Pseudomonadaceae	Pseudomonas	MSAKVWLVGAGPGDPELLTLKAVRALGEAQVVMIDDLVNPAVLEHCPNARIIPVGKRGGCRSTPQAFIHRLMLRYARQGKCVVRLKGGDPCIFGRGGEEAEWLSTRGIEVELVNGITAGLAGATQCGISLTQRGVARGVTLVTAHTLDDSSPEWQALAKSGTTLVVYMGVSKLEQVQAGLLEGGLSAGTPVAMIENASLPQQRECRSSLAGMCRDALAFKLKSPAILVIGEVAAQAAFQAVSQSA
		K02496	2.1.1.107	uroporphyrin-III C-methyltransferase [EC:2.1.1.107]	181	2.4e-48	165.2	42.128	Bacteria	Firmicutes	Clostridia	Clostridiales	Hungateiclostridiaceae	Pseudomonas	MERKLRRLGEYAEQDENQRQRIQGIAANQIARCQDRSQLEALQSADEKTRQLAERERELAARLGRLEQLPSASELEERRRLLATLQSDQQRLSGRVEQVLGASREEWRLAEAEHLLRMAMLQLSAMQDVNSAEMLVHEADLILQKQDDPGAYSTRQKLLEGLEALRSLPELDRTGLFLQLGALRGQTAQLSALAPEFVNGEAQSESAQDSRWQRWLNELTRYVRVEFDASGDVKPLLAGQTLGQVRLALSLAIEQAQWAVLNGNAEVYRQSLEQASSVLKDHFSEDNGQASGLRKRLDELSRREVEVTLPDLAPALQALQGYVQKRERGDEAQAPESSESSDSPAQPEAENEAQEAQRT
	cysG	K02302	2.1.1.107 1.3.1.76 4.99.1.4	uroporphyrin-III C-methyltransferase / precorrin-2 dehydrogenase / sirohydrochlorin ferrochelatase [EC:2.1.1.107 1.3.1.76 4.99.1.4]	221	3.6e-105	353	97.3326	Bacteria	Proteobacteria	Gammaproteobacteria	Pseudomonadales	Pseudomonadaceae	Ruminiclostridium	MNKPQFTPLRRAIASDLAKLRATPQLDIIGLSAKLDVLIAQQPKWPLASAHANAPSLAASTREAVNSFADELLAELKSIVQIRRIGASETILLPPQQEYFLRENLNLRLHSARMALLLQDQGAYQADIAAAEKMLSQYFNKRDEGVKLALYELRRFGNLRIAVKIPDIQTSLTALDTMKGR
	Heme biosynthesis – protoporphyrin dependent heme biosynthesis pathway - metabolic pathway from L-glutamyl-tRNA and glycine formation to uroporphyrinogen III formation, described in uroporphyrinogen III biosynthesis pathway													Pseudomonas	MVLYDRLVAPAIIDLCRRDADRIYVGKQRSEHAVPQEQINQKLVTLAKEGKRVLRLKGGDPFIFGRGGEEIEELAANGVPFQVVPGITAASGCAAYAGIPLTHRDHAQSVRFVTGHLKDGSCDLPWAELAAPAQTLVFYMGLVGLPVICQQLIAHGRSADTPAALVQQGTTTNQRVFTGTLETLAQRIAQEQVQAPTLLIVGEVVQLREKLAWFEGAQASA
	hemE	K01599	4.1.1.37	uroporphyrinogen decarboxylase [EC:4.1.1.37]	183	4.9e-70	236.6	41.6701	Bacteria	Proteobacteria	Betaproteobacteria	unclassified_Betaproteobacteria	unclassified_unclassified_Betaproteobacteria	unclassified Betaproteobacteria	MLYARPDLLHRILEINTRAVTDYLNAQIEAGAQAVMIFDTWGGSLTPHAYREFSLSYMQRIVDGLVKEREGRRVPSVVFTKGGGNWLEAIANIGADAVGLDWSIDIAEARRRIGAKVALQGNLDPCALFGNEDSIRNEVTRVLEGYGTGSGHVFNLGHGISQFTPPDNVAILVDAVHAQSRRT
		K01599	4.1.1.37	uroporphyrinogen decarboxylase [EC:4.1.1.37]	277	1.5e-100	337.5	57.6677	Bacteria	Proteobacteria	Betaproteobacteria	Burkholderiales	unclassified_Burkholderiales	unclassified Burkholderiales	MGLGLYFSEGEGPKFERPLVTEEDVAKLAVPDIGTSLRYVTDAVSTIRGALGGRVPLIGFSGSPWTLACYMVEGGGSSDFRKVKTMLYKRPDLMHRILEVTTEAVSQYLRAQIDAGAQAVMIFDSWGGALADGAFHKFSLNYIKKIVAGLPLQADRGSFMESIPSIVFTKGGGLWLEDIASTGASAVGVDWTVNLGQARARIGDRCAIQGNLDPNVLFAEPAQIEAEVAKTLESFGVPQAGAGHVFNLGHGISQFTNPDSVEVMVNAVHAYSRKQRQ
	hemF	K00228	1.3.3.3	coproporphyrinogen III oxidase [EC:1.3.3.3]	116	2.9e-40	138.6	47.66	Bacteria	Proteobacteria	Betaproteobacteria	Neisseriales	Chromobacteriaceae	Andreprevotia	MFTLASAVHPPCAGDCQSSEFEGLEIVTARFDASEFLPIHLVARRDGEAPVWWFGGGMDLTPYYGFDDDARHFHMTCKAALDPFGADLHARFKAWCDTYFFLKHRNEPRGIGGIFF
		K00228	1.3.3.3	coproporphyrinogen III oxidase [EC:1.3.3.3]	62	7e-29	101	49.7877	Bacteria	Proteobacteria	Betaproteobacteria	Burkholderiales	Burkholderiaceae	Limnobacter	MEFNLVFDRGTLFGLQSGGRTESILMSMPPQVKWRYDWQPEAGSAEARLYTDFLVDRDWLAA
		K00228	1.3.3.3	coproporphyrinogen III oxidase [EC:1.3.3.3]	289	3.6e-25	88.8	80.5187	Bacteria	Proteobacteria	Gammaproteobacteria	Pseudomonadales	Pseudomonadaceae	Pseudomonas	MPIVQKRRDTPYGERERDFQLYRRGRYVEFNLVYDRGTLFGLQSGGRPELDVTEALAAYGRQIAEQLHDINGYILMQKSPSCGMERVKVYAANGHTQPGGGSGVFAQALMQACPDLPVEEDGRLNDAVLRENFLTRVYAHADWQRLRQAGLSRRAIVDFHSRYKYQLMASNPLQYKVLGRLVAQLAEHSLEEFAPQYFSQLMQALKKPATRGTHCNVLLHLSGYLKDALGAEDRREMRHLIDQYRAGVIPLVVPLTLLKHHFRRHPDHYVARQAYMQPHPETLSLRNGI
	hemN	K02495	1.3.98.3	oxygen-independent coproporphyrinogen III oxidase [EC:1.3.98.3]	303	1e-69	235.8	45.8571	Bacteria	Proteobacteria	Betaproteobacteria	Burkholderiales	Burkholderiaceae	Limnobacter	MEQNKGKGGLPSATSLVTSVDNLVGRVFMPSELRFAAMPPLALYIHLPWCVRKCPYCDFNSHLAPESRLREVGVPLVSDTNHAPTGEQGFAESLPIDLQRRYLNALVADLDHQLPKIWGRKLYSIFIGGGTPSLFSPELIDDLLGAVRARLGMPQSGEITMEANPGTFEQARFEGFRKAGVNRLSIGVQTFSDSHLKGLGRVHNSGQAVAAVRSAVALFDEVNIDLMYALPHQNVEQALADVAQAVALNSTHLSLYQLTMEPNTLFAAKPPPLPDDDTLIDIEEAVQKSAKAAGFEQYEISTG
		K02495	1.3.98.3	oxygen-independent coproporphyrinogen III oxidase [EC:1.3.98.3]	132	1.3e-23	83.6	49.7877	Bacteria	Proteobacteria	Gammaproteobacteria	Pseudomonadales	Pseudomonadaceae	Pseudomonas	MARAHDTIEKQQAVEMIDLVLHGARLNEGMLPVQRGYKLSDDDCLRRDVIVSLMCHSRVDYRQIEQKHGIDFREYFADSLAKLAEPVADGLVELHDDALVLLPQGQLMMRNVAMAFDAYLGGEQRGRFSRTV
		K02495	1.3.98.3	oxygen-independent coproporphyrinogen III oxidase [EC:1.3.98.3]	402	9.3e-104	348.3	50.1583	Bacteria	Proteobacteria	Gammaproteobacteria	Pseudomonadales	Pseudomonadaceae	Pseudomonas	MSRDAGSAPLSASEGNHGAPTTAGFELPPLAAYVHIPWCVRKCPYCDFNSHAAGPELPEDAYVAALLADLRADLEHVGDRRLSSIFFGGGTPSLFSAKALAAIIDGLERLVGFAEDIEITLEANPGTFEQAKFRDYRQLGINRLSIGVQSFQADKLKALGRIHDGDEAIRAADMARAAGFDNFNLDLMHGLPDQSLEDALSDLRIAIAQQPTHLSWYQLTLEPNTVFWSQPPQLPEDDILWDIQEAGQALLAEHGYRQYETSAYAQPGRQARHNLNYWTFGDFLGIGAGAHAKFSHADGRILRSWKTRLPKDYLDPAKAFRAGEKLLAADELPFEFLMNVLRLTDGVPAMLFTQRTGLPLDVLAKPRRDAEARGLLSADPARLVATPKGQLFLNDLLQS…
		K02495	1.3.98.3	oxygen-independent coproporphyrinogen III oxidase [EC:1.3.98.3]	458	1.4e-149	499.6	84.2811	Bacteria	Proteobacteria	Gammaproteobacteria	Pseudomonadales	Pseudomonadaceae	Pseudomonas	MLDSIRWDSDLIRRYDQAGPRYTSYPTAAQFNEKVGSFDLLHALRGSRQASRPLSLYVHLPFCANACYYCGRNKVVTNDRTRAQPYLERLEKEIELITCHLGKDQVVEQLHFGGGTPTFLSHDQLRRLMSHLRQHFNLQDDDHGDFSIEIDPREADWPTIGLLRELGFNRISIGVQDLDPDVQCAINRMQTLEQTRTIIEAARTLQYHSLSIDLIYGLPLQTPARFARTVEAIIDLQPDRLSLFNYAHLPEQYAPQRRINANDLPPPAEKLAMLERSIHLLTDAGYRYIGVDHFALPDDELAMAQEDGSLQRNFQGYTTHGHCDLVGLGVSAISQIGDLYCQNTSDIEQYQYQLDQHQLATARGLRCKQDDHIRRTVIQSLICDFELSFTIIESEHDIE…
		K02495	1.3.98.3	oxygen-independent coproporphyrinogen III oxidase [EC:1.3.98.3]	126	6.3e-29	101.1	43.9072	Bacteria	Proteobacteria	Gammaproteobacteria	Acidiferrobacterales	Acidiferrobacteraceae	Sulfuricaulis	MVGDCYSQNRKTLEDYYAALDAGQLPVMRGIVLGADDKLRRAIITQLICHFSLDYGAIERVHGIRFTEYFAQELADLGVMQQDGLIAMDDRSVLVQPAGKLLIRNICMVFDRYLRAKQEQRFSKVI
		K02495	1.3.98.3	oxygen-independent coproporphyrinogen III oxidase [EC:1.3.98.3]	120	8.8e-20	71	28.8028	Bacteria	Proteobacteria	Betaproteobacteria	Nitrosomonadales	Thiobacillaceae	Thiobacillus	MAIVNKVALDAETLAACPELKLAEALEDVETALSFRPPHLSAYHLTLEPNTPFGHTAPPNLPDDDLAADMQLAIEARLTGAGMQHYETSAYAQSGHACRHNLNYWQFGDYLASVRARIPS
		K02495	1.3.98.3	oxygen-independent coproporphyrinogen III oxidase [EC:1.3.98.3]	250	5.7e-21	74.9	37.4895	Bacteria	Actinobacteria	Actinobacteria	Micrococcales	Microbacteriaceae	unclassified Microbacteriaceae	MKLMKPFQRLCRRCSTQPTMAEKMTMSVTETTVSTVLLMKAVMSMKSRAAMTSARFSKNANCCGHVNSSRDASSRVFIAVVTMKRKGTMKTTMAAMMASRRLAKEFPMTFSPRCASREDYLSFGPSGGGDRDSTRSDNPQRLLLGDERRLAPDDRLRRAIITQLICHFELDYARIEQAFNVRFRDYFARELEELAAMQADGLLEVGTQSLVVRPAGKLLIRNICMVFDTYLRAAHTQQFSKVIYPAIPGL
	hemJ	K08973	1.3.99.-	protoporphyrinogen IX oxidase [EC:1.3.99.-]	60	9.1e-20	71.2	5.71334	Bacteria	Proteobacteria	Alphaproteobacteria	Rhodospirillales	Rhodospirillaceae	Azospirillum	MSAKFALLLAMQVIHAAFARWRRHFANDANKHTARFYRIMNEVPTVLLIGIVILAVVRPF
		K08973	1.3.99.-	protoporphyrinogen IX oxidase [EC:1.3.99.-]	139	7.9e-61	205.4	42.3195	Bacteria	Proteobacteria	Gammaproteobacteria	Acidiferrobacterales	Acidiferrobacteraceae	Sulfuricaulis	MPWIKSLHIIFMVTWFAGLFYLPRLFVYHSMAPATDREGIERFKVMERKLFFGIMTPGGILTLVFGLWLWLGYGFAGGWLHAKLALVLLLIAYHVYCAKLMIDFKYDRNRHDHMWYRWFNEFPTVIFVVTVILVVVKPF
		K08973	1.3.99.-	protoporphyrinogen IX oxidase [EC:1.3.99.-]	137	3.1e-49	167.5	40.4074	Bacteria	Proteobacteria	Betaproteobacteria	Nitrosomonadales	Thiobacillaceae	Thiobacillus	MVWLKVFHIVVVVSWFAGLFYLPRMFVNLAMEQNDAAYDRLLMMARKLYRFVTPIMWLVLASGTWLWLAYWWPTPVWLWLKLALVIALVGYHHICKSLLRAFEARQSSKSHVWFRWFNEIPVIALVLVVVLVELQPF
	hemH	K01772	4.99.1.1 4.99.1.9	protoporphyrin/coproporphyrin ferrochelatase [EC:4.99.1.1 4.99.1.9]	163	4.8e-48	164.2	44.6267	Bacteria	Proteobacteria	Betaproteobacteria	Burkholderiales	Comamonadaceae	Brachymonas	MLISFHGVPRYTLDKGDPYHCECRKTARLLTEALGLAEEQYRVTFQSRFGRAEWLQPYTDKTLGELGKVGVQRVDVVAPGFTSDCLETLEELAMEGRDSFLTSGGKEFHYIPALNEHPAWIAALGQIALENLGGWVSATVDKEALERQRQQSKQLAMERGSRV
		K01772	4.99.1.1 4.99.1.9	protoporphyrin/coproporphyrin ferrochelatase [EC:4.99.1.1 4.99.1.9]	368	1.1e-106	357.7	55.7244	Bacteria	Proteobacteria	Betaproteobacteria	Burkholderiales	Burkholderiaceae	Limnobacter	MRTEAPFRHGTPQKTAVLLVNLGTPDNADTPSLRRYLKEFLSDPRVVEIPKLVWWIILNCIILQLRPKKSAAKYATVWTDEGSPLLAIGKRQVRVLSDAFKARRWDVRVELAMRYGNPSVASRMDQLRKDGYDRVLVFPLYPQYAAATTASVFDAVFDWAKPVRNIPELRLVKHYHDHPAYIHALAESVRKHWQAKGKPNFTQGDVLLFSFHGVPEMTLLKGDPYHCECQKTARLLGEELGLQKSNYRVTFQSRFGKAKWLEPYTDKTLQALGQAGTKRIDVMCPGFMADCLETLEEINQEGREDFQHAGGGEFHYIACLNDSELSAAMLSEITAQHMQGWPVDMGYEESMAQELAESRKLALEMGAQ
		K01772	4.99.1.1 4.99.1.9	protoporphyrin/coproporphyrin ferrochelatase [EC:4.99.1.1 4.99.1.9]	107	4.9e-25	88.3	35.4968	Bacteria	Proteobacteria	Gammaproteobacteria	Pseudomonadales	Pseudomonadaceae	Pseudomonas	MTEQALLLVNLGSPASTEVADVRRYLNQFLMDPYVIDLPWPLRRLLVSLILIKRPEQSAHAYASIWWPEGSPLVVLSRRLHEAVRPHWTQGPVELAMRYGEPPLRPR
		K01772	4.99.1.1 4.99.1.9	protoporphyrin/coproporphyrin ferrochelatase [EC:4.99.1.1 4.99.1.9]	164	2.6e-27	95.8	44.3563	Bacteria	Proteobacteria	Gammaproteobacteria	Pseudomonadales	Pseudomonadaceae	Pseudomonas	MSILQPFYDQPEYLDALAASARPHLQQDFDHLLLSFHGLPERHLHKTDPTGAHCLKSDDCCQRAEGEVLASCYRAQCMRTAAGFAAQAGLRDDQWSVSFQSRLGRAKWIEPYTETRLDELAQQGVKKLLVDFEAAVGAVLVELGADSAVVGGAPRGAGGRAARG
	cox10	K02257	2.5.1.141	heme o synthase [EC:2.5.1.141]	86	2e-33	116.3	28.0413	Bacteria	Proteobacteria	Betaproteobacteria	Burkholderiales	Burkholderiaceae	Limnobacter	MARTRARPLPRGELNSMQTLVFSSMVGGVGVWILYVFVNPLTMWLTLATFVGYAVIYTLLLKPNTPQNIVIGGASGAMPPVLGWQQ
		K02257	2.5.1.141	heme o synthase [EC:2.5.1.141]	127	3.2e-30	105.7	78.9601	Bacteria	Proteobacteria	Gammaproteobacteria	Pseudomonadales	Pseudomonadaceae	Pseudomonas	MCAVVVSDDRWSLQHFWALAIHRKDEYAKVNVPMLPVTHGVHYTKVHILLYTVMLLAVSFMPFAIHMSGPLYLAAAALLGARFLYWTIALYRDSRPHAAIKTFKFSIWYLFALFIALLVDHYLLLDF
		K02257	2.5.1.141	heme o synthase [EC:2.5.1.141]	102	9.4e-24	84.4	33.8363	Bacteria	Proteobacteria	Gammaproteobacteria	Acidiferrobacterales	Acidiferrobacteraceae	Sulfuricaulis	MLPVTHGRKFTQLQILLYTVLLVAVTIMPFATHMSGWLYLMGAVVLDAGFLYYAVRLYRNYSDELARKTFRYSINYLALLFALLLVDHYRVYIHEALQSALY
		K02257	2.5.1.141	heme o synthase [EC:2.5.1.141]	133	6.5e-38	131.1	49.4161	Bacteria	unclassified_Bacteria	unclassified_unclassified_Bacteria	unclassified_unclassified_unclassified_Bacteria	unclassified_unclassified_unclassified_unclassified_Bacteria	unclassified Bacteria	MTNSVSAEALVLFLIIFVWTPPHFWALALYRTQEYARAGLPMLPVTHGAAFTQFHVFLYTIMLAATTAIPYAMKMSGLIYLLSAVVLNAIFIGYGYKIWKNYSDALAKKAFTYSIAYLALLFAALLVDHYITV
		K02257	2.5.1.141	heme o synthase [EC:2.5.1.141]	96	4.2e-24	85.5	50.3009	Bacteria	Proteobacteria	Betaproteobacteria	unclassified_Betaproteobacteria	unclassified_unclassified_Betaproteobacteria	unclassified Betaproteobacteria	MLPVTHGDAYTRLHVLLYTLLLFAVTMLPVGTGMGGWIYLIGAALLGGWFIVYGWRLYRHYSDALARETFRFSIWYLSLLFAVMLVDHYFAFPIAG
		K02257	2.5.1.141	heme o synthase [EC:2.5.1.141]	290	1.5e-94	317.9	63.475	Bacteria	Actinobacteria	Actinobacteria	Micrococcales	Microbacteriaceae	unclassified Microbacteriaceae	MDTALDQPVATRRPSLRRTATAYLALMKLRVVELLLVTTAPVMVLAQDGLPDAWLVVATLIGGTLSAGSANAFNMYLDRDIDRVMNRTRNRPLVTGDLTDRQALAFAFATGAFSIVWLGVFTNWLAASLSLAAILFYVILYTMVLKRRTEQNIIWGGIAGCFPVLIGWSAVTGSLDWAPVILFLVVFLWTPPHYWPLSMRYRDDYASASVPMLAVVRGGTVVGVQIILYAWATVAMSLILIPVAGMGVVYTLAALGAGAWFIIESHRLYGASCATRRPRPCGCSTRASAI
	cox15	K02259	1.17.99.9	heme a synthase [EC:1.17.99.9]	158	2.9e-21	75.9	39.4544	Bacteria	Proteobacteria	Gammaproteobacteria	Acidiferrobacterales	Acidiferrobacteraceae	Sulfuricaulis	MILTGGFVAGTKAGFAFNTFPLMNGRFFPEGMYVMQPFWINLFENIATVQFNHRLVAYLLLLAVPAFWWWARMGSVIKFIPAPVIVGFTAGIGVIIFVGQWGDFLGLPKVAGEHFHDKVWHLLQVLPEAHWPTAALAMLSLLLVIYSPRIWVFQDWRC
		K02259	1.17.99.9	heme a synthase [EC:1.17.99.9]	157	5.6e-26	91.4	8.82313	Bacteria	Proteobacteria	unclassified_Proteobacteria	unclassified_unclassified_Proteobacteria	unclassified_unclassified_unclassified_Proteobacteria	unclassified Proteobacteria	MRRQQVLIPALVFVLVFAQVILSILTVKLQHKPLISMLHLSTGLSILGLLWWVVLREQRFWRPLTAVSTKVLSRLRPRALFGLLLIIGQILLGSWMSVNYAALACPDFPVCQGSFAPPMNFFDGFALWRDIGIEYEGVLLNLESATAIHMAHRVGAW
		K02259	1.17.99.9	heme a synthase [EC:1.17.99.9]	125	1.3e-27	96.9	41.4897	Bacteria	Proteobacteria	Betaproteobacteria	Rhodocyclales	Zoogloeaceae	Azoarcus	MRAYKTLILAALLLTLILVPLGAFVRLSDAGLGCPDWPGCYGQITPHHAADEIDAALQANPDGVVSHDKAWKEMVHRYVAGILGLLVLAIFVMAGGSVLIRKRESGCLPCCSGSSCFRPYWACGR
		K02259	1.17.99.9	heme a synthase [EC:1.17.99.9]	147	6.6e-35	120.9	37.6771	Bacteria	Proteobacteria	Gammaproteobacteria	Vibrionales	Vibrionaceae	Vibrio	MLVFVQIALGGWVSANYAALACSDFPTCQGQWWPAMDFAQGFTLHRELGETASGELLSLQALTAIHWTHRLMALIVTLYLLWLASRLFKISGYARIAVMLLVTLGGQILLGISNVVFSLPLPVAVAHNIGAAILLAGMVMLRYKVKD
		K02259	1.17.99.9	heme a synthase [EC:1.17.99.9]	335	4e-85	286.6	52.8994	Bacteria	Proteobacteria	Betaproteobacteria	Burkholderiales	Burkholderiaceae	Limnobacter	MSSYKRLVAFTTVLTFLLIMLGAFVRLTDAGLGCPDWPGCYGKLTPTHAAEEIALAVQIQGGDHGPVSIPKAWKEMVHRYVATFLGILIIGIMVMAWKKRSELKQSPALATWLFFAVCLQGAFGAWTVTLLLKPAIVTGHLIGGMTILGMLTWLWLRQTSPARTVASVQNASRLRLLARVGLLAVIAQIILGGWVSTNYAAVVCTDFPTCHGSMWPNMEFDHAFHIVRELGETADGEILNVASLTAIHFIHRLGALVVTAILAFLVFALWRNPGSKPLAVKVAAVLGLQIAMGIGNVVFQLPLWLAVAHNGGAALLLVTLILVNYRVAGNRHRIS
	Heme biosynthesis – coproporphyrin dependent heme biosynthesis pathway - metabolic pathway from L-glutamyl-tRNA and glycine formation to uroporphyrinogen III formation, described in uroporphyrinogen III biosynthesis pathway
	hemH	K01772	4.99.1.1 4.99.1.9	protoporphyrin/coproporphyrin ferrochelatase [EC:4.99.1.1 4.99.1.9]	163	4.8e-48	164.2	44.6267	Bacteria	Proteobacteria	Betaproteobacteria	Burkholderiales	Comamonadaceae	Brachymonas	MLISFHGVPRYTLDKGDPYHCECRKTARLLTEALGLAEEQYRVTFQSRFGRAEWLQPYTDKTLGELGKVGVQRVDVVAPGFTSDCLETLEELAMEGRDSFLTSGGKEFHYIPALNEHPAWIAALGQIALENLGGWVSATVDKEALERQRQQSKQLAMERGSRV
		K01772	4.99.1.1 4.99.1.9	protoporphyrin/coproporphyrin ferrochelatase [EC:4.99.1.1 4.99.1.9]	368	1.1e-106	357.7	55.7244	Bacteria	Proteobacteria	Betaproteobacteria	Burkholderiales	Burkholderiaceae	Limnobacter	MRTEAPFRHGTPQKTAVLLVNLGTPDNADTPSLRRYLKEFLSDPRVVEIPKLVWWIILNCIILQLRPKKSAAKYATVWTDEGSPLLAIGKRQVRVLSDAFKARRWDVRVELAMRYGNPSVASRMDQLRKDGYDRVLVFPLYPQYAAATTASVFDAVFDWAKPVRNIPELRLVKHYHDHPAYIHALAESVRKHWQAKGKPNFTQGDVLLFSFHGVPEMTLLKGDPYHCECQKTARLLGEELGLQKSNYRVTFQSRFGKAKWLEPYTDKTLQALGQAGTKRIDVMCPGFMADCLETLEEINQEGREDFQHAGGGEFHYIACLNDSELSAAMLSEITAQHMQGWPVDMGYEESMAQELAESRKLALEMGAQ
		K01772	4.99.1.1 4.99.1.9	protoporphyrin/coproporphyrin ferrochelatase [EC:4.99.1.1 4.99.1.9]	107	4.9e-25	88.3	35.4968	Bacteria	Proteobacteria	Gammaproteobacteria	Pseudomonadales	Pseudomonadaceae	Pseudomonas	MTEQALLLVNLGSPASTEVADVRRYLNQFLMDPYVIDLPWPLRRLLVSLILIKRPEQSAHAYASIWWPEGSPLVVLSRRLHEAVRPHWTQGPVELAMRYGEPPLRPR
		K01772	4.99.1.1 4.99.1.9	protoporphyrin/coproporphyrin ferrochelatase [EC:4.99.1.1 4.99.1.9]	164	2.6e-27	95.8	44.3563	Bacteria	Proteobacteria	Gammaproteobacteria	Pseudomonadales	Pseudomonadaceae	Pseudomonas	MSILQPFYDQPEYLDALAASARPHLQQDFDHLLLSFHGLPERHLHKTDPTGAHCLKSDDCCQRAEGEVLASCYRAQCMRTAAGFAAQAGLRDDQWSVSFQSRLGRAKWIEPYTETRLDELAQQGVKKLLVDFEAAVGAVLVELGADSAVVGGAPRGAGGRAARG
	cox10	K02257	2.5.1.141	heme o synthase [EC:2.5.1.141]	86	2e-33	116.3	28.0413	Bacteria	Proteobacteria	Betaproteobacteria	Burkholderiales	Burkholderiaceae	Limnobacter	MARTRARPLPRGELNSMQTLVFSSMVGGVGVWILYVFVNPLTMWLTLATFVGYAVIYTLLLKPNTPQNIVIGGASGAMPPVLGWQQ
		K02257	2.5.1.141	heme o synthase [EC:2.5.1.141]	127	3.2e-30	105.7	78.9601	Bacteria	Proteobacteria	Gammaproteobacteria	Pseudomonadales	Pseudomonadaceae	Pseudomonas	MCAVVVSDDRWSLQHFWALAIHRKDEYAKVNVPMLPVTHGVHYTKVHILLYTVMLLAVSFMPFAIHMSGPLYLAAAALLGARFLYWTIALYRDSRPHAAIKTFKFSIWYLFALFIALLVDHYLLLDF
		K02257	2.5.1.141	heme o synthase [EC:2.5.1.141]	102	9.4e-24	84.4	33.8363	Bacteria	Proteobacteria	Gammaproteobacteria	Acidiferrobacterales	Acidiferrobacteraceae	Sulfuricaulis	MLPVTHGRKFTQLQILLYTVLLVAVTIMPFATHMSGWLYLMGAVVLDAGFLYYAVRLYRNYSDELARKTFRYSINYLALLFALLLVDHYRVYIHEALQSALY
		K02257	2.5.1.141	heme o synthase [EC:2.5.1.141]	133	6.5e-38	131.1	49.4161	Bacteria	unclassified_Bacteria	unclassified_unclassified_Bacteria	unclassified_unclassified_unclassified_Bacteria	unclassified_unclassified_unclassified_unclassified_Bacteria	unclassified Bacteria	MTNSVSAEALVLFLIIFVWTPPHFWALALYRTQEYARAGLPMLPVTHGAAFTQFHVFLYTIMLAATTAIPYAMKMSGLIYLLSAVVLNAIFIGYGYKIWKNYSDALAKKAFTYSIAYLALLFAALLVDHYITV
		K02257	2.5.1.141	heme o synthase [EC:2.5.1.141]	96	4.2e-24	85.5	50.3009	Bacteria	Proteobacteria	Betaproteobacteria	unclassified_Betaproteobacteria	unclassified_unclassified_Betaproteobacteria	unclassified Betaproteobacteria	MLPVTHGDAYTRLHVLLYTLLLFAVTMLPVGTGMGGWIYLIGAALLGGWFIVYGWRLYRHYSDALARETFRFSIWYLSLLFAVMLVDHYFAFPIAG
		K02257	2.5.1.141	heme o synthase [EC:2.5.1.141]	290	1.5e-94	317.9	63.475	Bacteria	Actinobacteria	Actinobacteria	Micrococcales	Microbacteriaceae	unclassified Microbacteriaceae	MDTALDQPVATRRPSLRRTATAYLALMKLRVVELLLVTTAPVMVLAQDGLPDAWLVVATLIGGTLSAGSANAFNMYLDRDIDRVMNRTRNRPLVTGDLTDRQALAFAFATGAFSIVWLGVFTNWLAASLSLAAILFYVILYTMVLKRRTEQNIIWGGIAGCFPVLIGWSAVTGSLDWAPVILFLVVFLWTPPHYWPLSMRYRDDYASASVPMLAVVRGGTVVGVQIILYAWATVAMSLILIPVAGMGVVYTLAALGAGAWFIIESHRLYGASCATRRPRPCGCSTRASAI
	cox15	K02259	1.17.99.9	heme a synthase [EC:1.17.99.9]	158	2.9e-21	75.9	39.4544	Bacteria	Proteobacteria	Gammaproteobacteria	Acidiferrobacterales	Acidiferrobacteraceae	Sulfuricaulis	MILTGGFVAGTKAGFAFNTFPLMNGRFFPEGMYVMQPFWINLFENIATVQFNHRLVAYLLLLAVPAFWWWARMGSVIKFIPAPVIVGFTAGIGVIIFVGQWGDFLGLPKVAGEHFHDKVWHLLQVLPEAHWPTAALAMLSLLLVIYSPRIWVFQDWRC
		K02259	1.17.99.9	heme a synthase [EC:1.17.99.9]	157	5.6e-26	91.4	8.82313	Bacteria	Proteobacteria	unclassified_Proteobacteria	unclassified_unclassified_Proteobacteria	unclassified_unclassified_unclassified_Proteobacteria	unclassified Proteobacteria	MRRQQVLIPALVFVLVFAQVILSILTVKLQHKPLISMLHLSTGLSILGLLWWVVLREQRFWRPLTAVSTKVLSRLRPRALFGLLLIIGQILLGSWMSVNYAALACPDFPVCQGSFAPPMNFFDGFALWRDIGIEYEGVLLNLESATAIHMAHRVGAW
		K02259	1.17.99.9	heme a synthase [EC:1.17.99.9]	125	1.3e-27	96.9	41.4897	Bacteria	Proteobacteria	Betaproteobacteria	Rhodocyclales	Zoogloeaceae	Azoarcus	MRAYKTLILAALLLTLILVPLGAFVRLSDAGLGCPDWPGCYGQITPHHAADEIDAALQANPDGVVSHDKAWKEMVHRYVAGILGLLVLAIFVMAGGSVLIRKRESGCLPCCSGSSCFRPYWACGR
		K02259	1.17.99.9	heme a synthase [EC:1.17.99.9]	147	6.6e-35	120.9	37.6771	Bacteria	Proteobacteria	Gammaproteobacteria	Vibrionales	Vibrionaceae	Vibrio	MLVFVQIALGGWVSANYAALACSDFPTCQGQWWPAMDFAQGFTLHRELGETASGELLSLQALTAIHWTHRLMALIVTLYLLWLASRLFKISGYARIAVMLLVTLGGQILLGISNVVFSLPLPVAVAHNIGAAILLAGMVMLRYKVKD
		K02259	1.17.99.9	heme a synthase [EC:1.17.99.9]	335	4e-85	286.6	52.8994	Bacteria	Proteobacteria	Betaproteobacteria	Burkholderiales	Burkholderiaceae	Limnobacter	MSSYKRLVAFTTVLTFLLIMLGAFVRLTDAGLGCPDWPGCYGKLTPTHAAEEIALAVQIQGGDHGPVSIPKAWKEMVHRYVATFLGILIIGIMVMAWKKRSELKQSPALATWLFFAVCLQGAFGAWTVTLLLKPAIVTGHLIGGMTILGMLTWLWLRQTSPARTVASVQNASRLRLLARVGLLAVIAQIILGGWVSTNYAAVVCTDFPTCHGSMWPNMEFDHAFHIVRELGETADGEILNVASLTAIHFIHRLGALVVTAILAFLVFALWRNPGSKPLAVKVAAVLGLQIAMGIGNVVFQLPLWLAVAHNGGAALLLVTLILVNYRVAGNRHRIS
	Heme biosynthesis - siroheme-dependent heme biosynthesis pathway - metabolic pathway from L-glutamyl-tRNA and glycine formation to uroporphyrinogen III formation, described in uroporphyrinogen III biosynthesis pathway
	ahbab	K22225	4.1.1.111	siroheme decarboxylase [EC:4.1.1.111]	81	4.4e-17	62.1	17.0007	Bacteria	Proteobacteria	Gammaproteobacteria	Pseudomonadales	Pseudomonadaceae	Pseudomonas	MHFPSDDGLTRRLIELTEAGLPLVADPWAWLARELGIDVDATLALLQRLQADGAIRRIAAIPNHYRLGYRHNGMARNCMSR
		K22225	4.1.1.111	siroheme decarboxylase [EC:4.1.1.111]	88	3.3e-19	69	19.5794	Bacteria	Proteobacteria	Gammaproteobacteria	Pseudomonadales	Pseudomonadaceae	Pseudomonas	MRPICHVFYICCAPVGARAARINAFPEVNHNYLREHRYNLWFVLTGPDRPHIDRLLAEIEADTGLTPLDLPMQQAFRIDLGFPLGDPS
		K22225	4.1.1.111	siroheme decarboxylase [EC:4.1.1.111]	181	4e-43	146.7	38.2982	Bacteria	Proteobacteria	Gammaproteobacteria	Pseudomonadales	Pseudomonadaceae	Pseudomonas	MSVDSALGPRLHAPKRVQLVDSDDRSDLELACVRHARPYQRLAEQIGSVEERVLEQIQRWQEEGLFRRFGLVLKHRALGFRANAMLVMDIPDAQVDEVGRRLGQAAGVNLCYQRPRRLPQWPYNLFCMVHGREREQVCQLIERLLADNGLSDVPHQLLFSTRAFKQCGGRFAPPLLEVANG
		K22225	4.1.1.111	siroheme decarboxylase [EC:4.1.1.111]	146	3.4e-49	166.5	23.7084	Bacteria	Proteobacteria	Gammaproteobacteria	Pseudomonadales	Pseudomonadaceae	Pseudomonas	MDEFDRLLINRLQHGLPLVRHPWEALAEELGSTSEALRERVQALLDDGTLTRFGPMFDIDRLGGAFTLAALSVPEARFDEVAAQLEAMPEVAHNYRREHRWNMWFVLGCETPQGIAESIARIEAETGLAVLNLPKEELPCRFALPL
	ahbc	K22226		Fe-coproporphyrin III synthase	393	1.2e-151	506.2	66.3414	Bacteria	Proteobacteria	Gammaproteobacteria	Pseudomonadales	Pseudomonadaceae	Pseudomonas	MLRISHYLRALAQPATKVLGARSASGKRPPVVIWNLLRRCNLTCKHCYATSADSEFRDELDTAEALKVIDDLHEAGVRVLILSGGEPLLRADIFQLADYARDKGFFVALSTNGTLIDESNIERIAAAQFDYVGISIDGLEAVHDEWRQLKGSFAASMHAIDLCRQRDIRVGLRTTLTQNNYPQLPALLALMREHDVQKFYLSHLNYSGRGKRSSKADAHHQMTRDAMRQLFEQAWDDVQHGRETDFVSGNNDADAVLLLQWVEERLPEHRDRLEGMLRAWGGNASGSGIANIDNIGDVHPDTYWWQHTVGNVRRQRFSDIWLNEPAPLLQELRQHPRAVGGRCADCRWLAICNGNTRTRAWAQGDLWAEDPGCYLSDEEIGLPAAERIPSIAI
		K22226		Fe-coproporphyrin III synthase	68	1.9e-30	106.5	25.2546	Bacteria	Proteobacteria	Gammaproteobacteria	Acidiferrobacterales	Acidiferrobacteraceae	Sulfuricaulis	MRPDIFDISRRAKQMGFYVGLSTNGTLIDESNIDRIAEIGYDYVGISIDGLRETHDRFRRLEGAYDAP
		K22226		Fe-coproporphyrin III synthase	200	2.3e-49	168.8	27.7424	Bacteria	Proteobacteria	Gammaproteobacteria	Acidiferrobacterales	Acidiferrobacteraceae	Sulfuricaulis	MAKPEALAGQGTAGIPEYRRLLDEWKLAGRAGKKVDDTLWSAFKAAGDVLYAAKAEVDARENEEFADNLRAKLAQWGGNSSGVNIANIDNLGQVHPDTFWWHYSLGNVKDRPFSQIWPDTSDPLMAGLKASPRQIKGRCGACHYFDICGGNTRVRAHQLTNDPWAEDPACYLTDEEIGVEGLGERLQNRPYTRIPVVAAK
	hemQ	K00435	1.3.98.5	hydrogen peroxide-dependent heme synthase [EC:1.3.98.5]	132	2.5e-46	158.5	65.5101	Bacteria	Actinobacteria	Actinobacteria	Micrococcales	Microbacteriaceae	unclassified Microbacteriaceae	MGVHVQAEFSASHAPAFMLGKEPRGWLCVYPFVRSYEWYLLPEEERRGMLAEHGRKGSAFTEVLANTVASFALGDYEWLLGLESDELLDLVDMMRDLRYTEARRHVREEVPFFTGRRLDDAELDAQIMEVLR
	Cobalamin biosynthesis - anaerobic metabolic pathway biosyntesis cob(II)yrinate a,c diamide - metabolic pathway formation precorrin 2 formation, described in siroheme biosynthesis pathway
	cbiX/cbiK	K03795	4.99.1.3	sirohydrochlorin cobaltochelatase [EC:4.99.1.3]	126	2.3e-33	116.2	41.163	Bacteria	Proteobacteria	Betaproteobacteria	Burkholderiales	Burkholderiaceae	Limnobacter	MSSTAKKAVVLFGHGARDPQWAEPMKRLQSILLGQLPNVQVELAFLELMEPSLPDTVDCMAQGGVKHIQVVPIFFGKGGHLKNDFPVIVAEMKAKHPDLNIEATSAVGQWDAVWQAIAAEIVQQVH
	cbiA-cobb	K02224	6.3.5.9 6.3.5.11	cobyrinic acid a,c-diamide synthase [EC:6.3.5.9 6.3.5.11]	260	1e-69	235.7	30.7119	Bacteria	Proteobacteria	Betaproteobacteria	Nitrosomonadales	Thiobacillaceae	Thiobacillus	MQQVGERIAAQVDLDRLLAIADGTANLEWDAQPAAGVTSAPLRIGIARDRAFGFYYSEDIDTMHAAGVDLVDVDTLHDPTLPEVDGLIIGGGFPEVFMTELEANRSLREDIHTKIERGLPTYAECGGLMYLSNSIQWQNQMRQMVGSVPGNVVMHDRPVGRGYARLQPAGDDIRAESAEIPAHEFHYSSLENMPDNVRYAYRVTRGQGIDGVHDGYLHQNLLAGYVHRRGSGPRGWIAPFLNQVRALKEARFPSHRSKQA
	Cobalamin biosynthesis - aerobic metabolic pathway biosyntesis cob(II)yrinate a,c diamide - metabolic pathway formation sirohydrochlorin formation, described in siroheme biosynthesis pathway
	cbiA-cobb	K02224	6.3.5.9 6.3.5.11	cobyrinic acid a,c-diamide synthase [EC:6.3.5.9 6.3.5.11]	260	1e-69	235.7	30.7119	Bacteria	Proteobacteria	Betaproteobacteria	Nitrosomonadales	Thiobacillaceae	Thiobacillus	MQQVGERIAAQVDLDRLLAIADGTANLEWDAQPAAGVTSAPLRIGIARDRAFGFYYSEDIDTMHAAGVDLVDVDTLHDPTLPEVDGLIIGGGFPEVFMTELEANRSLREDIHTKIERGLPTYAECGGLMYLSNSIQWQNQMRQMVGSVPGNVVMHDRPVGRGYARLQPAGDDIRAESAEIPAHEFHYSSLENMPDNVRYAYRVTRGQGIDGVHDGYLHQNLLAGYVHRRGSGPRGWIAPFLNQVRALKEARFPSHRSKQA
	cobs	K09882	6.6.1.2	cobaltochelatase CobS [EC:6.6.1.2]	280	9.1e-19	67.8	70.6949	Bacteria	Proteobacteria	Betaproteobacteria	Burkholderiales	Burkholderiaceae	Limnobacter	MRFEGSKTYVATEDLKLAVNAAITLQRPLLIKGEPGTGKTLLAEEVAASLGLELMQWHIKSTTKAQQGLYEYDAVSRLRDSQLGEERVKNIANYIVKGVLWQAFESDKPVVLLIDEIDKADIEFPNDLLREIDRMEFFCYETKQLIKARHRPIVIITSNNEKELPDAFLRRCFFHYIQFPDKATMESIVAVHFKNLKKELLDAAMASFFGIRALPGLKKKPTTSELIDWLRLLLAEDIPASALQAKDGKEAIPPMHGALLKNEQDVELFNRLVFMARQGR
		K09882	6.6.1.2	cobaltochelatase CobS [EC:6.6.1.2]	149	2.9e-53	181.4	27.8811	Bacteria	Proteobacteria	Gammaproteobacteria	Pseudomonadales	Pseudomonadaceae	Pseudomonas	MFTTSNTIGLGNLNGLYHGTQLLNQGQIDRWNIVATLNYLPSSEEIAIVRARVPSLSGEKGHKLIEAMVAVANLTRKGFAVGDLSSLMSPRTVITWAENCEIFADPALAFRLSFLNKCDESEHAMIAEYFQRCFGEELVGASLCDQREA
	cobT	K09883	6.6.1.2	cobaltochelatase CobT [EC:6.6.1.2]	276	2.8e-42	145.6	35.2288	Bacteria	Proteobacteria	Betaproteobacteria	Rhodocyclales	Zoogloeaceae	Azoarcus	MLGEDLAALRKHCRSQARYAEHAGAIARLVRQMILDEVAVQHLPMKPGDDEQINSTFKLWLNFESNDSTAQDGLAIGESRAVENANRSYTVFHDKYDRQENARTLVRGELLQEYRDQLDLRVVELGINRPRLVRQLALLLSTPAQKGWSFGEEEGQIDGRRLAQLITSPAERRLFRQAQYKPHTDCVVSFLVDCSGSMKTHAEPVAIMVDVWVHGHMHDSFDYTVHQNGGQTRVLVNPRGYVRKKGKARKMERGQVQVTPQAFENPFFNPNLVFEV
		K09883	6.6.1.2	cobaltochelatase CobT [EC:6.6.1.2]	327	4.1e-21	75.7	24.4385	Bacteria	Proteobacteria	Gammaproteobacteria	Pseudomonadales	Pseudomonadaceae	Pseudomonas	MAEVLKTLKCDSTKEVLALVDSIIELLPSSEDKPEPEPEKGNDEGADESGENGESEADPQGEGEGETGNTDSDGTGEKGSDPSGEQNSSQGDEAGGDQPANGGEDGTGGGQPNSEQKSSPEGQGGSSDQKDSGQRDATLQPGDGQGAPLGLRERVMQATEKDLQGLISEVGDAAAELLGRKAAAHFTPIKPFPLGGRAVRRSAEASCRRRISGETHSAGLRQILNGLLQAQVDCRVRLKRQGRRIDTSRIAMLPAGETRVFRSKARAERQSAAIQFLFDKSVSMDAAMEQAEAALYAVLRGLEGLPLVTTGAMSFPGTTTAGAGRRA
		K09883	6.6.1.2	cobaltochelatase CobT [EC:6.6.1.2]	155	1.1e-31	110.5	49.1494	Bacteria	Proteobacteria	Gammaproteobacteria	Enterobacterales	Yersiniaceae	Rahnella	MIRALTGHSGIRYRGRRLHTGRQPLPIHAPHLQADPATDDFSSFRGVADSIALRLQHSDAVLHRTLCPIDPVERLIFELLEQLRSESLAPDNMPGMGHNMRHRFTKWLEAFHQSGLTGSSVGILLFTVSQICWSRLSGLPVPEHTEGLIESTAPA
	Cobalamin biosynthesis from cob(II)yrinate a,c diamide
	mmab	K19221	2.5.1.17	cob(I)alamin adenosyltransferase [EC:2.5.1.17]	169	4.4e-68	230	28.7011	Bacteria	Proteobacteria	Betaproteobacteria	Burkholderiales	Burkholderiaceae	Limnobacter	MNTGDGKGKSTAAFGLAMRAFGRTHVHGKLVKIYQFMKVPSARFGEHRALEQLGLSIEGLGDGFSWKSKDIEHSAKLACDGWAKARDTILGGEHFMVVLDELTYGLIYGWIPLEDVLQTLRDRPKDVHVVITGRRCPQEVIDMADTVTEMTMVKHAFKAGIPAQRGIED
		K00798	2.5.1.17	cob(I)alamin adenosyltransferase [EC:2.5.1.17]	91	1.1e-30	106.8	41.6701	Bacteria	Proteobacteria	Betaproteobacteria	Burkholderiales	Burkholderiaceae	Ephemeroptericola	MGNRLSSITTRTGDDGTTGLADGSRLAKNDLRVHAMGDVDELNSHIGLILTEALPERLATELTRIQHDLFDLGAACACQALMCSRRRRCPP
		K00798	2.5.1.17	cob(I)alamin adenosyltransferase [EC:2.5.1.17]	196	2.2e-70	237.1	44.2276	Bacteria	Proteobacteria	Gammaproteobacteria	Pseudomonadales	Pseudomonadaceae	Pseudomonas	MGNRLSKIYTRTGDSGETGLGDGRRVAKDHPRVEAMGEVDTLNSQLGLLLAELADAQVQWPALDELISVFAPCQHRLFDLGGELAMPDYQALQDNEIERLEQAIDRWNQELGPLKEFILPGGSRLIALAHLCRSMTRTAERRCQQLNASETVRPVLLAYLNRLSDALFVAARLIARRQGCGEILWQPAAASPAADD
	cobQ	K02232	6.3.5.10	adenosylcobyric acid synthase [EC:6.3.5.10]	343	1e-125	421.2	37.4855	Bacteria	Proteobacteria	Betaproteobacteria	Burkholderiales	Comamonadaceae	Variovorax	MPDGGRLGVNMRVAVYTQARCLLVTDIDRGGAFAHLYGTWALLPPQERALIRGFVLNKFRGDAALLAPAPEQLQQLTGVPTVAALPMWLQHGLPEEDGVFDDRSRSTGSVHTTIAVLAFPRISNLDEFQSLKNMPGVRLVWARTPADCAGADWIILPGSKHTTADLKWLREQGLDQTIAAHADQGKPVLGICGGLQMLGEALVDAHGIDGNAPGLGLLPLVTYFEPDKTVRRATLLFGAVTGPWAALTQQMVNGYEIHHGRTVQHPALAQTGQLAREVLPGLGWQNRAGNVLGVYVHGLFEDPVVLAALFGAQAPTLESVFNGLADYLALHVQPGVLNALIEP
	cbib	K02227	6.3.1.10	adenosylcobinamide-phosphate synthase [EC:6.3.1.10]	319	5.3e-92	309.2	44.6533	Bacteria	Proteobacteria	Betaproteobacteria	Burkholderiales	Burkholderiaceae	Limnobacter	MCFAATPVDILAGAMLVALLLDYCFGEPPVRWHPVVWMGSYLGRTGRLFAPEIGKPSPSVMAQFIAGAVAWCVGVVGVFTLAAVLSMWVAQAHWVFQVLLLGLLFKPMMAWRVLRDEVRNVEQALQGSLRQGQQQVARLVSRDVNSLSEAQVRQAAISTLAENLNDSVVAPLFWFALLGLPGAAVYRFANTADAMWGYRGERAGRTWTWAGKWAARADDVFSWVPARITALLICLLFKGRGLFQLPGVAQQTPSPNGGWPMGALALGMNIRLEKKGVYCLNVQGEVPRSGHIEAALHACAQVVVFIAVICMVAVLWGVT
	cobP	K02231	2.7.1.156 2.7.7.62	adenosylcobinamide kinase / adenosylcobinamide-phosphate guanylyltransferase [EC:2.7.1.156 2.7.7.62]	191	6.9e-58	196.5	65.3463	Bacteria	Proteobacteria	Betaproteobacteria	Burkholderiales	Burkholderiaceae	Limnobacter	MHMLARSELILGGQRSGKSRRAENLAIEWLAASPQRQAVLVATAHVGDDEMQQRIVQHQLERARRVPRLVAVEESLYLPAALKLHSTDNTLLIVDCLTLWLVNWLMPPPGVPAPAQGFHHTVEQLVHTLHGLPGPVVLVSNEIGLGVVPMGKEVRHYVDELGRLNQTMADACERLTLMVAGQALFVKGAPA
		K02231	2.7.1.156 2.7.7.62	adenosylcobinamide kinase / adenosylcobinamide-phosphate guanylyltransferase [EC:2.7.1.156 2.7.7.62]	172	4.2e-77	259.8	28.2034	Bacteria	Proteobacteria	Gammaproteobacteria	Pseudomonadales	Pseudomonadaceae	Pseudomonas	MLELILGGARSGKSRFAERLAAESGLAVSYIATSQALDGEMTERIAHHRERRPAHWTLVEEPLQLARVLREQATANRCLLVDCLTLWLTNLLMLDDAARLAEERDALLECLDGLPGRILLVSNETGLGVVPLGELTRRYVDEAGWLHQAVAERAQRVTFMVAGLPMTLKDAH
	cobC	K02225		cobalamin biosynthesis protein CobC	226	6.6e-33	114.4	55.2709	Bacteria	Proteobacteria	Betaproteobacteria	Burkholderiales	Burkholderiaceae	Limnobacter	MRRLSGFGVSPFTWKRRMFIETRIQQQAKLDLSGSVAPFELPLADMPAHVWASPDALRSRFHLEAARYFECESVLAVTGIESGISALARLFQTWYGAMRVVLAEPSFDQWDKRFRRANHVVLDWPVDLILEGDIPECDVVVLGRPVNPTCQMISIKQIKPLARRLREQGGWLILDEAYLDWTGEESYASFIELNPPSCCGLSRRFQVWPEPTWRLCVAPRLCVPRC
		K02225		cobalamin biosynthesis protein CobC	127	3.1e-19	69.2	46.287	Bacteria	Proteobacteria	Gammaproteobacteria	Xanthomonadales	Xanthomonadaceae	Xanthomonas	MCGPKAVCTALLNEVGTQAVSSPQWWLALQYFEAERWREDQLQRLADVCVRLEALWRERLGATVQIYKGGYFISFEHPNNDRWAARLEALGVLVRTYSSEACILRCGVPKNEADWLRLGKAINALDA
		K22316	3.1.26.4 3.1.3.73	ribonuclease H / adenosylcobalamin/alpha-ribazole phosphatase [EC:3.1.26.4 3.1.3.73]	86	3.3e-34	118.8	76.1122	Bacteria	Actinobacteria	Actinobacteria	Micrococcales	Microbacteriaceae	Yonghaparkia	MLAGVRRALEIDPDAALTIRMDSKLVVEQMMGRWKIKHPAMAELAAEARQALTGTPVRFEWVPRLQNSRADKCANDAMDARASFSR
	cobs	K09882	6.6.1.2	cobaltochelatase CobS [EC:6.6.1.2]	280	9.1e-19	67.8	70.6949	Bacteria	Proteobacteria	Betaproteobacteria	Burkholderiales	Burkholderiaceae	Limnobacter	MRFEGSKTYVATEDLKLAVNAAITLQRPLLIKGEPGTGKTLLAEEVAASLGLELMQWHIKSTTKAQQGLYEYDAVSRLRDSQLGEERVKNIANYIVKGVLWQAFESDKPVVLLIDEIDKADIEFPNDLLREIDRMEFFCYETKQLIKARHRPIVIITSNNEKELPDAFLRRCFFHYIQFPDKATMESIVAVHFKNLKKELLDAAMASFFGIRALPGLKKKPTTSELIDWLRLLLAEDIPASALQAKDGKEAIPPMHGALLKNEQDVELFNRLVFMARQGR
		K09882	6.6.1.2	cobaltochelatase CobS [EC:6.6.1.2]	149	2.9e-53	181.4	27.8811	Bacteria	Proteobacteria	Gammaproteobacteria	Pseudomonadales	Pseudomonadaceae	Pseudomonas	MFTTSNTIGLGNLNGLYHGTQLLNQGQIDRWNIVATLNYLPSSEEIAIVRARVPSLSGEKGHKLIEAMVAVANLTRKGFAVGDLSSLMSPRTVITWAENCEIFADPALAFRLSFLNKCDESEHAMIAEYFQRCFGEELVGASLCDQREA
		K02233	2.7.8.26	adenosylcobinamide-GDP ribazoletransferase [EC:2.7.8.26]	113	5.7e-19	68.3	21.4	Bacteria	Proteobacteria	Gammaproteobacteria	unclassified_Gammaproteobacteria	unclassified_unclassified_Gammaproteobacteria	unclassified Gammaproteobacteria	MAEGNWTGLVAAPLLGRAALPLLFLTTPYVRPDGLGSVLASHLPRRSAIVILFATVLVILFVLGHRGFWLLLVSTILFFAVRRMMMHRIGGTTGDTAGSLVELLELVSLLTMI
	cobT	K09883	6.6.1.2	cobaltochelatase CobT [EC:6.6.1.2]	276	2.8e-42	145.6	35.2288	Bacteria	Proteobacteria	Betaproteobacteria	Rhodocyclales	Zoogloeaceae	Azoarcus	MLGEDLAALRKHCRSQARYAEHAGAIARLVRQMILDEVAVQHLPMKPGDDEQINSTFKLWLNFESNDSTAQDGLAIGESRAVENANRSYTVFHDKYDRQENARTLVRGELLQEYRDQLDLRVVELGINRPRLVRQLALLLSTPAQKGWSFGEEEGQIDGRRLAQLITSPAERRLFRQAQYKPHTDCVVSFLVDCSGSMKTHAEPVAIMVDVWVHGHMHDSFDYTVHQNGGQTRVLVNPRGYVRKKGKARKMERGQVQVTPQAFENPFFNPNLVFEV
		K09883	6.6.1.2	cobaltochelatase CobT [EC:6.6.1.2]	327	4.1e-21	75.7	24.4385	Bacteria	Proteobacteria	Gammaproteobacteria	Pseudomonadales	Pseudomonadaceae	Pseudomonas	MAEVLKTLKCDSTKEVLALVDSIIELLPSSEDKPEPEPEKGNDEGADESGENGESEADPQGEGEGETGNTDSDGTGEKGSDPSGEQNSSQGDEAGGDQPANGGEDGTGGGQPNSEQKSSPEGQGGSSDQKDSGQRDATLQPGDGQGAPLGLRERVMQATEKDLQGLISEVGDAAAELLGRKAAAHFTPIKPFPLGGRAVRRSAEASCRRRISGETHSAGLRQILNGLLQAQVDCRVRLKRQGRRIDTSRIAMLPAGETRVFRSKARAERQSAAIQFLFDKSVSMDAAMEQAEAALYAVLRGLEGLPLVTTGAMSFPGTTTAGAGRRA
		K09883	6.6.1.2	cobaltochelatase CobT [EC:6.6.1.2]	155	1.1e-31	110.5	49.1494	Bacteria	Proteobacteria	Gammaproteobacteria	Enterobacterales	Yersiniaceae	Rahnella	MIRALTGHSGIRYRGRRLHTGRQPLPIHAPHLQADPATDDFSSFRGVADSIALRLQHSDAVLHRTLCPIDPVERLIFELLEQLRSESLAPDNMPGMGHNMRHRFTKWLEAFHQSGLTGSSVGILLFTVSQICWSRLSGLPVPEHTEGLIESTAPA
		K00768	2.4.2.21	nicotinate-nucleotide--dimethylbenzimidazole phosphoribosyltransferase [EC:2.4.2.21]	398	1.2e-113	381.1	27.951	Bacteria	Proteobacteria	Gammaproteobacteria	Pseudomonadales	Pseudomonadaceae	Pseudomonas	MHDWWNEPCHMLDESVRAQALARQDQLTKPRGALGQIEALAVSLAAMQGSERPQVERLHVSVFAGDHGVVEEGVSAYPQSVTGQMLRNFVGGGAALSVLSKRLGAPLEVIDLGTVEPLQLDGVSHLRLGLGTANLAREAAMSDEQMRLALAAGRDSAQRAAQGSAQLFIGGEMGIGNTTSASALAAVLLPRSPLTLVGPGTGLDLAGVRHKVQVIQDAVRLHAEHCVAPLEALRRLGGFEIAALAGAYLRCAQLGIAVLVDGFICSAAALCAVRLNPACRPWLIFAHRSAEPGHLAVLEALGAVALLDLACAWVKAAGRRWRCRCCSRPARCTTTWRRSPKRNFGPNCMITSIYLLRHGETERGGGFRGSLDDALTECGWQQMRDAKTACAFRCRSQP
	phpB	K02226	3.1.3.73	alpha-ribazole phosphatase [EC:3.1.3.73]	237	1e-22	81	36.6086	Bacteria	Proteobacteria	Betaproteobacteria	Burkholderiales	Burkholderiaceae	Limnobacter	METSSRSSSTLRASVVPPNPNSCPIKLAMAVCWRLRCGPGWHWACYTGLHRTCLGGLPCWVRPWHWHGCGACFSAGWAVLLATVWGPHSNCARWFLPWLVVGLATACCVMKLWLIRHAPVLLPAGICYGASDVLADDDASLQAAREAAAQLPAGLPARVSGLKRAQQLAKHLAVLRPDLPAAIVDPRLNEMNFGCWEMQAWNTVHKLPSTPGWLILITIVLVALKARTGCCNAWGRH
		K02226	3.1.3.73	alpha-ribazole phosphatase [EC:3.1.3.73]	80	8e-20	71.5	34.4211	Bacteria	Proteobacteria	Gammaproteobacteria	unclassified_Gammaproteobacteria	unclassified_unclassified_Gammaproteobacteria	unclassified Gammaproteobacteria	MNIDSRTQIDLLRHGEPVGGRRYRGQSDDPLSEKGWQQMRAAVAGKQDWDIIYTSPLRRCAEFAQELSGRLACRLKPMSA
		K02226	3.1.3.73	alpha-ribazole phosphatase [EC:3.1.3.73]	95	1.2e-24	87.4	14.5214	unclassified	Proteobacteria	Gammaproteobacteria	unclassified_Gammaproteobacteria	unclassified_unclassified_Gammaproteobacteria	unclassified Gammaproteobacteria	MNIDSRTQIDLLRHGEPVGGRRYRGQSDDPLSEKGWQQMRAAVAGKQDWDIIYTSPLRRCAEFAQELSGRLACRLKPMSA
	Transport of porphyrins
	tonB	K03832		periplasmic protein TonB	297	7.8e-27	95.1	57.3059	Bacteria	Proteobacteria	Gammaproteobacteria	Pseudomonadales	Pseudomonadaceae	Pseudomonas	MNAAIRHPVPETTRVRPADRLGFTLFLATALHLALILGLGFTLSEPKQISKTLEITLSTFKSEEKPKEADFLAQDNQQGSGTLEHKATPKTTEQAQFQDTEVRKVTPPAAPPRSTRPEPAKTVVTTRSPQREKADVKQQTPPQPEPQAAPAFDSSQLSAEIASLEAELAQDVERYAKRPRVSRQNSAATMRDISAWYRDEWRKKVERIGNLNYPDEARRQQIYGSLRMLVTINRDGTIQELRVIESSGKPVLDDAALRIVRLAAPFAPFTGELAQKFDQVEIIRTWRFERGDRLSSR
		K03832		periplasmic protein TonB	241	1.3e-23	84.5	25.9225	Bacteria	Proteobacteria	Gammaproteobacteria	Pseudomonadales	Pseudomonadaceae	Pseudomonas	MKSVPDAYLGVWRRRLLTTTAGLRDETSEVYWLQTASLHADLRLPRPQALPPAASLETCSHAQQLALSEQAGFAGVTEVNGDICQWHRLIDFQPPGGPADIGLMHFETPERLLEDGLDGSYHEIWQRLPESQGRSWGIWLRAAGKPGGPEQEVMPLNDVRPEYPYRARQQGIEGHIKLAFTINPQGRVENIRVLEASPRNVFDREARRAAARWRFAPRTENGAPVSREAVKTLHFRLQGER
		K03832		periplasmic protein TonB	94	5.8e-25	89	40.3542	Bacteria	unclassified_Bacteria	unclassified_unclassified_Bacteria	unclassified_unclassified_unclassified_Bacteria	unclassified_unclassified_unclassified_unclassified_Bacteria	unclassified Bacteria	MTPPRTDAAHLNNPAPQYPALSRRLGEQGRVMLDVYILPDGSVGEIKLNKSSGFPRLDNAALQAVKAWKYVPAKRGNKPIAFWYVQPVSFVLNN
		K03832		periplasmic protein TonB	152	5e-17	62.9	29.6123	Bacteria	Proteobacteria	Gammaproteobacteria	Acidiferrobacterales	Acidiferrobacteraceae	Sulfuricaulis	MQPPVLGLMTHKEIQEERARLNAEIDRTWQEYQKRPRRGFLNARTQEYKYAVYLEAFRAKVERIGNLNYPAEAKRRNIRGSLQLGVILAPDGSVKTIELIRSSGHKVLDDAAKRIVELSSPFQAFPDDIRADMDEMHITRTWRFNDTLISEN
		K21573		TonB-dependent starch-binding outer membrane protein SusC	196	2.4e-18	66	8.84552	Bacteria	Proteobacteria	Gammaproteobacteria	unclassified_Gammaproteobacteria	Candidatus Competibacteraceae	Plasticicumulans	MLLDRRVILTGDYITDASSGFEQNQGTAAVFITLDGKGGRIMSNATKDAVGKLMAVVFIENKVETRNVDGQPVKHKSQLKEVINIARIQDQLGNRFLKPENTTETEVGFDAELFNKYGLNVTYAKDVTRDQMLQVPASASSGFSTQWRNAGTVENKTYEVSLNVPLITNRDVVWTTRLAFDRNRASSRSSMFRRFL
		K03832		periplasmic protein TonB	78	3.5e-22	79.8	44.1156	Bacteria	Proteobacteria	Betaproteobacteria	Nitrosomonadales	Nitrosomonadaceae	Nitrosomonas	MYPRSARKLGESGKVSLRVELDATGRLISTDVAQSSGYSRLDEAALAAVKSWRCQPAMRDGRALRVVSIESFQFNLDD
	exbB	K03561		biopolymer transport protein ExbB	235	8e-57	193.4	76.7911	Bacteria	Proteobacteria	Gammaproteobacteria	Pseudomonadales	Pseudomonadaceae	Pseudomonas	MWELVKAGGWIMLPIILCSIAAAGIVAERLWTLRPSRVTPPHLLGQVWKWIKDKKLSNQKLKELRADSPLGEILAAGLSNSKRGREIMKECIEEAAARVVHDLERYLNALGTIAGIAPLLGLLGTVLGMIEIFSAFMDSGMANAPLLAGGIAKALITTAAGLMVGIPALFFHRFLQRRVDELVVGMEQERSSWWKWCRATAMSISVRIPNPCAASSSRTAARASSKGRSRVTVIP
		K03561		biopolymer transport protein ExbB	205	7.8e-49	167.2	55.8298	Bacteria	Proteobacteria	Betaproteobacteria	Burkholderiales	Burkholderiaceae	Limnobacter	MWSIISAAGWPIWPLIFGSVVALAIVFERIWALRKNQLLPGNLVADVCKTLPQFKDRQNIARLESHSALGGLMAAGLAAFYKNEDFEHAMQDKSIGVQNTLEKHLDVLSMIASAAPLMGLLGTVIGMIEIFAVQGSSAQTPEAIAAGIAVALYNTAFGLIVAIPAMVAYRLFKIRISNILDDMGEALKPFEDLLKQHVTNNHKAG
		K03561		biopolymer transport protein ExbB	201	3.8e-54	184.6	31.0557	Bacteria	Proteobacteria	Betaproteobacteria	Burkholderiales	Oxalobacteraceae	unclassified Oxalobacteraceae	MLAIIEAAGWPIWPLILTSILAVAIIIERAYSLRSKEVAPPDLLLETIKDFRAQGVTPELLTNLHENSLLGRIFATGLKNAYNSRELMKESIEEAGRAVTHDLERFLTSLGTIASIAPLLGLLGTVIGMVEIFGAQTPTGNNPAAMAHGISIALYNTAFGLIVAIPAMIFYRYYRGKVYALVVEMEQQAIKLVEIVHGDRK
		K03561		biopolymer transport protein ExbB	225	4.5e-53	181.1	43.1787	Bacteria	Proteobacteria	Gammaproteobacteria	Pseudomonadales	Pseudomonadaceae	Pseudomonas	MIEDYLSSSDALATLPVDPSRGTLIAQLQRQPDLWDRVKQGGLVGGVILVLGAVGLLLAIWRMVYLGGVGRKVGSQMRELNQPRDDNPLGRIIGVLGPKPQLSDLETLELKLDEAILQETPPLERGQPLLKLLAAVAPLLGLLGTVTGMIITFQAITQSGGGDSRLMADGISQALVTTVLGLVVAIPLLFLHSLLASRSKALIQLLEQQSAGLIALHLSGAPRRD
		K03561		biopolymer transport protein ExbB	181	1.6e-29	103.8	55.5324	Bacteria	Proteobacteria	Gammaproteobacteria	Pseudomonadales	Pseudomonadaceae	Pseudomonas	MTDLRAHWLGLIDSGHALLDFMAAGGVVMWALAGLCVLYWTLVFERLWFMRRVFPHWVESRRQAWAQMADEPGSWQRAVRSAWLAQAQQQLSGPLRLSKTLVAMYPLLGLLGTVSGMIAVFDVLALSGSGNPRGMAAGVWQATLPTMAGMVLAITGLFSLARLERIARQSLDRLADQLRHD
		K03561		biopolymer transport protein ExbB	116	1.1e-33	117.4	32.7662	Bacteria	Proteobacteria	Gammaproteobacteria	unclassified_Gammaproteobacteria	unclassified_unclassified_Gammaproteobacteria	unclassified Gammaproteobacteria	MEEGLMEIIPRLEKRTHYLASFANIATLLGLLGTIIGLIQAFTAVANANPAEKAELLSSSISVAMNTTAFGLIVAIPLLLVYSVLQSKTTQIVDSLEMAAVKFLNMVTERSKPEAA
	exbD	K03559		biopolymer transport protein ExbD	142	6e-33	114.7	41.4317	Bacteria	Proteobacteria	Betaproteobacteria	Burkholderiales	Burkholderiaceae	Limnobacter	MRIKRTSASEAPDINLIPLIDVLLVIVIFLVVSTTFMQPSQLEVDLPGTQSAKEDDTPPEALRIRIGRDGNYALGSQGILNETQLRRELSKVISAGNAREEKRAIVEADAAATHQSVVVVMDMLASLGVARVSIATAGGRAK
		K03559		biopolymer transport protein ExbD	149	5.6e-35	121.4	97.5838	Bacteria	Proteobacteria	Gammaproteobacteria	Pseudomonadales	Pseudomonadaceae	Pseudomonas	MATWTKPKKFRRKPRENVEIGLAPLIDVVFILLLFFVVTTTFTRETQLKVDLPEAASGTPPQDAEVRQLEVLIDVAGNYSLNGKALLKSDLNSLMAALSKESGGDNRLPMVISADGKTPHQAVITAMDAAGKLGFGQLRITTVEAQASP
		K03559		biopolymer transport protein ExbD	140	1.7e-41	142.7	34.6042	Bacteria	Proteobacteria	Betaproteobacteria	Nitrosomonadales	Gallionellaceae	Sulfuriferula	MNFQRDHRRDEPEINLIPLIDVLLVILIFLMVTTTYARFSELKINLPTSGAEQTPNKPKQIEVIVDANGNYQINEAMLTQATPETLASSLKQAAGNDNDPVLVINADAKATHQSVINVMEAARQLGMSRITFATQAAPTQ
		K03559		biopolymer transport protein ExbD	137	1e-45	156.5	88.3911	Bacteria	Proteobacteria	Betaproteobacteria	Burkholderiales	Burkholderiaceae	Limnobacter	MSFNSYDDQQEMSEINMTPLVDVMLVLLIIFMITVPVITHSVKVDLPQASQQPTEVKPDVITLTVQRDGSLMWNDDELTFENLELRLQAVAQQEKQPELRIQGDKAVEYEKVVQVMAAAQRAGVEKLGFMTEPQSTP
		K03559		biopolymer transport protein ExbD	134	4e-27	95.7	25.8158	Bacteria	Proteobacteria	Betaproteobacteria	Nitrosomonadales	Thiobacillaceae	Thiobacillus	MLKFLGSTIGIIFFIGLLVVIGLFMLVIFIIMTTASVQGIKVNLPKASDTPSLAKPKTKAITITDTGQIYLDTYPVTLEELRTQLTAAKAAVPDLPVVVKGDTVVQYGKVMEVLELLGQVGITQMGLVTQKLVK
		K03559		biopolymer transport protein ExbD	140	9.5e-37	127.2	29.6607	Bacteria	Proteobacteria	Gammaproteobacteria	Acidiferrobacterales	Acidiferrobacteraceae	Sulfurifustis	MNFRTRTREEPEINLIPLIDVLLMTLIFLLVTTSFSHEARLRLQLPEAASDAKIESATLRIGIDARGQYFINNKQLLNATSEALRTAMQQAVGGKKDPVIVVQADRKTPHEAVIRVMEVSRALGYTHLTFATQAPGPDSH
